# Supplementary material for: Linear-regression-based algorithms can succeed at identifying microbial functional groups despite the nonlinearity of ecological function
Source: PLoS Comput Biol. 2024 Nov 13;20(11):e1012590. doi: 10.1371/journal.pcbi.1012590 (PMC11588209; doi:10.1371/journal.pcbi.1012590)
Supplement: S1 File — MATLAB simulation code and scripts generating Figs 2–4 and S2–S6 Figs from scratch, as well as data used for these figures shown in the current manuscript. (ZIP) [file pcbi.1012590.s001.zip]

Archive with 20 entries (20 files):
- figS3m2data.mat
- figS3m3data.mat
- JacSim.m
- KMeans.m
- linchain.m
- linchain_v2.m
- Metrop.m
- randGp.m
- Readme.txt
- RunMe.m
- bipath.m
- branch.m
- EQObls.m
- EQObls2.m
- fig2data.mat
- fig3Adata.mat
- fig3Bdata.mat
- fig4data.mat
- figS2data.mat
- figS3m1data.mat
