# Supplementary material for: Linear-regression-based algorithms can succeed at identifying microbial functional groups despite the nonlinearity of ecological function
Source: PLoS Comput Biol. 2024 Nov 13;20(11):e1012590. doi: 10.1371/journal.pcbi.1012590 (PMC11588209; doi:10.1371/journal.pcbi.1012590)
Supplement: S1 File — MATLAB simulation code and scripts generating Figs 2–4 and S2–S6 Figs from scratch, as well as data used for these figures shown in the current manuscript. (ZIP) [file pcbi.1012590.s001.zip › JacSim.m]

function score=JacSim(expect,Gp,k)
% Calculating the recovery quality of true groups indicated by "k".
% If "k" is not a input, calculate for all true groups.
if nargin==2
k=unique(expect);
end
x=numel(k);
for ii=size(Gp,1):-1:1
    gp=Gp(ii,:);
    y=max(gp);
    sc=zeros(y,x);
    for i=1:x
        for j=1:y
            a=(expect==k(i));
            b=(gp==j);
            sc(j,i)=jaccard(a,b);
        end
    end
    score(ii,:)=max(sc);
end
end
