# Supplementary material for: Linear-regression-based algorithms can succeed at identifying microbial functional groups despite the nonlinearity of ecological function
Source: PLoS Comput Biol. 2024 Nov 13;20(11):e1012590. doi: 10.1371/journal.pcbi.1012590 (PMC11588209; doi:10.1371/journal.pcbi.1012590)
Supplement: S1 File — MATLAB simulation code and scripts generating Figs 2–4 and S2–S6 Figs from scratch, as well as data used for these figures shown in the current manuscript. (ZIP) [file pcbi.1012590.s001.zip › KMeans.m]

function GpK=KMeans(abd,Y,k) 
% The K-Means algorithm
b=pinv(x2fx(abd))*Y;
b(1)=[];
for i=length(k):-1:1
    GpK(i,:)=kmeans(b,k(i));
    % scoreK(i)=GpScore(expect',GpK(i,:)');
end
end
