# Supplementary material for: Linear-regression-based algorithms can succeed at identifying microbial functional groups despite the nonlinearity of ecological function
Source: PLoS Comput Biol. 2024 Nov 13;20(11):e1012590. doi: 10.1371/journal.pcbi.1012590 (PMC11588209; doi:10.1371/journal.pcbi.1012590)
Supplement: S1 File — MATLAB simulation code and scripts generating Figs 2–4 and S2–S6 Figs from scratch, as well as data used for these figures shown in the current manuscript. (ZIP) [file pcbi.1012590.s001.zip › randGp.m]

function GpR = randGp(Nstrains,k)
for ii=length(k):-1:1
ball=randperm(Nstrains);
barrier=[0,sort(randperm(Nstrains-1,k(ii)-1))];
gp=k(ii)*ones(1,Nstrains);
for i=1:k(ii)-1
    idx=(barrier(i)+1):barrier(i+1);
    gp(ball(idx))=i;
end
GpR(ii,:)=gp;
end
end
