# Supplementary material for: Linear-regression-based algorithms can succeed at identifying microbial functional groups despite the nonlinearity of ecological function
Source: PLoS Comput Biol. 2024 Nov 13;20(11):e1012590. doi: 10.1371/journal.pcbi.1012590 (PMC11588209; doi:10.1371/journal.pcbi.1012590)
Supplement: S1 File — MATLAB simulation code and scripts generating Figs 2–4 and S2–S6 Figs from scratch, as well as data used for these figures shown in the current manuscript. (ZIP) [file pcbi.1012590.s001.zip › Readme.txt]

MATLAB simulation code and scripts generating Fig. 2-4 and S2-6 figures in Y. Zhao, O. X. Cordero and M. Tikhonov, "Linear-regression-based algorithms can succeed at identifying microbial functional groups despite the nonlinearity of ecological function". Optional pre-computed simulation data included to speed-up figure plotting -- remove or rename any data file to rerun the corresponding simulations from scratch.
