# Supplementary material for: Linear-regression-based algorithms can succeed at identifying microbial functional groups despite the nonlinearity of ecological function
Source: PLoS Comput Biol. 2024 Nov 13;20(11):e1012590. doi: 10.1371/journal.pcbi.1012590 (PMC11588209; doi:10.1371/journal.pcbi.1012590)
Supplement: S1 File — MATLAB simulation code and scripts generating Figs 2–4 and S2–S6 Figs from scratch, as well as data used for these figures shown in the current manuscript. (ZIP) [file pcbi.1012590.s001.zip › EQObls.m]

function GpE=EQObls(abd,Y,Nstrains,Nsamples)
% The EQO algorithm adapted from Shan et al. Nat. Ecol. Evol. (2013). 
% "bls" indicates we are using the boolean least square formulation (see method and the original paper). 
opts = optimoptions('ga','Display','none','MaxGenerations',10000, ...
    'FunctionTolerance',1e-9,'MaxStallGenerations',500, ...
    'PopulationSize',100);
Gp=ga(@(x) obj(x,abd,Y,Nsamples),Nstrains,[],[],[],[],zeros(Nstrains,1),ones(Nstrains,1),[],1:Nstrains,opts);
GpE=Gp+1;
end

function aic = obj(x,abd,Y,Nsamples)
if any(x)
    A=[ones(Nsamples,1),abd*x'];
    [~,~,e]=regress(Y,A);
    e2=e'*e;
    aic=Nsamples*log(e2/Nsamples)+2*nnz(x);
else
    aic=Nsamples*log(var(Y,1));
end
end
