# Supplementary material for: Linear-regression-based algorithms can succeed at identifying microbial functional groups despite the nonlinearity of ecological function
Source: PLoS Comput Biol. 2024 Nov 13;20(11):e1012590. doi: 10.1371/journal.pcbi.1012590 (PMC11588209; doi:10.1371/journal.pcbi.1012590)
Supplement: S1 File — MATLAB simulation code and scripts generating Figs 2–4 and S2–S6 Figs from scratch, as well as data used for these figures shown in the current manuscript. (ZIP) [file pcbi.1012590.s001.zip › EQObls2.m]

function GpE=EQObls2(abd,Y,Nstrains)
% The EQO-2g algorithm introduced in S1 appendix Sec. 3.
opts = optimoptions('ga','Display','none','FunctionTolerance',1e-9,'MaxGenerations',10000,'MaxStallGenerations',500,'PopulationSize',100);
Gp=ga(@(x) obj(x,abd,Y),Nstrains,[],[],[],[],zeros(Nstrains,1),ones(Nstrains,1),[],1:Nstrains,opts);
GpE=Gp+1;
end

function e2 = obj(x,abd,Y)
if ~nnz(x) || all(x)
    A=x2fx(sum(abd,2));
else
    A=x2fx(abd*([x;~x]'));
end
    z=A\Y;
    e=A*z-Y;
    e2=e'*e;
end
